# Supplementary material for: Serum Cartilage Oligomeric Matrix Protein and Golgi Protein-73: New Diagnostic and Predictive Tools for Liver Fibrosis and Hepatocellular Cancer?
Source: Cancers (Basel). 2021 Jul 13;13(14):3510. doi: 10.3390/cancers13143510 (PMC8304371; doi:10.3390/cancers13143510)
Supplement: Supplementary file 1 [file cancers-13-03510-s001.zip]

Archive with 1 entries (1 files):
- cancers-1248014-supplementary.pdf
